# Supplementary material for: Vis–NIR Spectroscopy Combined with GAN Data Augmentation for Predicting Soil Nutrients in Degraded Alpine Meadows on the Qinghai–Tibet Plateau
Source: Sensors (Basel). 2023 Apr 2;23(7):3686. doi: 10.3390/s23073686 (PMC10098562; doi:10.3390/s23073686)
Supplement: Supplementary file 1 [file sensors-23-03686-s001.zip]

Archive with 1 entries (1 files):
- sensors-2223744-supplementary.pdf
